# Supplementary material for: Mitochondrial phylogenomics of Hemiptera reveals adaptive innovations driving the diversification of true bugs
Source: Proc Biol Sci. 2017 Sep 6;284(1862):20171223. doi: 10.1098/rspb.2017.1223 (PMC5597834; doi:10.1098/rspb.2017.1223)
Supplement: Hu Li_tables_ESM.xlsx [file rspb20171223supp2.xls]

## Sheet: Table S1
Table S1. Species of insects used in this study
Order	Family	Species	Accession number	Sources*	Geographical locality	Collection date
Outgroups
Blattodea	Rhinotermitidae	Reticulitermes virginicus	NC_009500	NCBI
	Ectobiidae	Blattella germanica	NC_012901	NCBI
Mantodea	Mantidae	Tamolanica tamolana	NC_007702	NCBI
Psocoptera	Lepidopsocidae	Lepidopsocid sp.	NC_004816	NCBI
	Psocidae	Psococerastis albimaculata	JQ910989	NCBI
		Longivalvus hyalospilus	JQ910986	NCBI
Ingroups
Hemiptera
Sternorrhyncha	Aphalaridae	Pachypsylla venusta	NC_006157	NCBI
	Triozidae	Bactericera sinica	NC_024577	NCBI
	Aphididae	Acyrthosiphon pisum	NC_011594	NCBI
		Schizaphis graminum	NC_006158	NCBI
		Cavariella salicicola	KC332935	NCBI
		Diuraphis noxia	KF636758	NCBI
		Sitobion avenae	NC_024683	NCBI
		Aphis gossypii	NC_024581	NCBI
	Greenideidae	Cervaphis quercus	KF254841	NCBI
	Aleyrodidae	Aleurochiton aceris	NC_006160	NCBI
		Aleurodicus dugesii	NC_005939	NCBI
		Bemisia tabaci	NC_006279	NCBI
		Trialeurodes vaporariorum	NC_006280	NCBI
		Bemisia afer	NC_024056	NCBI
Auchenorrhyncha	Flatidae	Geisha distinctissima	NC_012617	NCBI
	Fulgoridae	Lycorma delicatula	NC_012835	NCBI
		Laternaria candelaria	NC_019576	NCBI
	Issidae	Sivaloka damnosa	NC_014286	NCBI
	Aphrophoridae	Philaenus spumarius	NC_005944	NCBI
	Cercopidae	Abidama producta	NC_015799	NCBI
		Callitettix versicolor	NC_020031	NCBI
		Paphnutius ruficeps	NC_021100	NCBI
		Aeneolamia contigua	JX844626	NCBI
	Cicadellidae	Homalodisca vitripennis	NC_006899	NCBI
		Empoasca vitis	NC_024838	NCBI
	Delphacidae	Laodelphax striatellus	NC_013706	NCBI
		Sogatella furcifera	NC_021417	NCBI
		Nilaparvata lugens	NC_021748	NCBI
	Ricaniidae	Ricania marginalis	NC_019597	NCBI
	Cicadidae	Hyalessa marculaticollis	JQ910987	Present study	Baiwangshan, Haidian, Beijing, China	2009-08-03
		Cryptotympana atrata	JQ910980	Present study	Heishanzhai, Changping, Beijing, China	2009-09-03
	Membracidae	Leptobelus sp.	JQ910984	Present study	Tongmu, Wuyi Mountain, Fujian, China	2009-07-17
		Leptobelus gazella	NC_023219	NCBI
	Aetalionidae	Darthura hardwicki	JQ910982	Present study	Yaoshan, Hekou, Yunnan, China	2009-05-22
Coleorrhyncha	Peloridiidae	Peloridora minuta	JQ739183	Present study	Cerro Oncol, Valdivia, Chile	2003-02-08
		Peloridium hammoniorum	JQ739182	Present study	Rancho Drande, Chiloé, Chile	2009-02-27
		Hemiodoecus leai	KM035420	NCBI
		Hackeriella veitchi	NC_020309	NCBI
		Xenophyes cascus	LK054492	NCBI
Heteroptera
Enicocephalomorpha	Enicocephalidae	Stenopirates sp. HL-2011	NC_016017	NCBI
		Stenopirates sp.	KP406518	Present study	Nantou, Taiwan, China	2012-06-28
		Henschiella sp.	KP406516	Present study	Fangxian, Shiyan, Hubei, China	2013-06-18
		Oncylocotis sp.	KP406517	Present study	Huanglianshan, Yuannan, China	2012-05-11
Dipsocoromorpha	Schizopteridae	Hypselosoma matsumurae	JQ739177	Present study	Sano-shi, Tochigi, Japan	2011-08-13
	Ceratocombidae	Ceratocombus japonicus	JQ739175	Present study	Sano-shi, Tochigi, Japan	2011-08-13
		Ceratocombus sp.	JQ739176	Present study	Sano-shi, Tochigi, Japan	2011-08-13
Gerromorpha	Hydrometridae	Hydrometra greeni	NC_012842	NCBI
	Gerridae	Aquarius paludum	NC_012841	NCBI
	Veliidae	Perittopus sp.	JQ910988	Present study	Huanglianshan, lvchun, Yunnan, China	2009-05-16
Nepomorpha	Notonectidae	Enithares tibialis	NC_012819	NCBI
	Pleidae	Paraplea frontalis	KJ027516	NCBI
	Gelastocoridae	Nerthra indica	NC_012838	NCBI
	Ochteridae	Ochterus marginatus	NC_012820	NCBI
	Naucoridae	Ilyocoris cimicoides	NC_012845	NCBI
	Nepidae	Laccotrephes robustus	NC_012817	NCBI
	Belostomatidae	Diplonychus rusticus	FJ456940	NCBI
		Kirkaldyia deyrolli	JQ910985	Present study	Fangxian, Leishan, Guizhou, China	2010-05-18
	Aphelocheiridae	Aphelocheirus ellipsoideus	FJ456939	NCBI
	Corixidae	Sigara septemlineata	FJ456941	NCBI
Leptopodomorpha	Saldidae	Saldula arsenjevi	NC_012463	NCBI
	Leptopodidae	Leptopus sp.	FJ456946	NCBI
Cimicomorpha	Anthocoridae	Orius niger	NC_012429	NCBI
		Orius sauteri	NC_024583	NCBI
	Reduviidae	Triatoma dimidiata	NC_002609	NCBI
		Valentia hoffmanni	NC_012823	NCBI
		Agriosphodrus dohrni	NC_015842	NCBI
		Brontostoma colossus	NC_024745	NCBI
		Peirates arcuatus	NC_024264	NCBI
		Oncocephalus breviscutum	NC_022816	NCBI
		Sirthenea flavipes	NC_020143	NCBI
		Macracanthopsis nodipes	KP795058	Present study	Mengla, Yuannan, China	2011-05-08
		Sphedanolestes impressicollis	KC887536	Present study	Heishanzhai, Changping, Beijing, China	2010-08-30
		Cnizocoris sinensis	KC887532	Present study	Menglun, Yunnan, China	2008-07-23
		Phymata americana	KC887526	Present study	Fargo, North Dakota, USA	2009-09-06
		Carcinocoris binghami	KC887531	Present study	Longmen, Mengla, Yunnan, China	2009-05-06
	Cimicidae	Cimex lectularius	JQ739180	Present study	Haidian, Beijing, China	2010-08-05
	Velocipedidae	Scotomedes sp.	JQ743677	Present study	Huanglianshan, lvchun, Yunnan, China	2009-05-16
	Tingidae	Stephanitis mendica	JQ739184	Present study	Tongmu, Wuyi Mountain, Fujian, China	2009-09-30
		Ammianus toi	JQ739178	Present study	Banzhai, Maolan, Guizhou, China	2010-05-13
		Corythucha ciliata	NC_022922	NCBI
		Pseudacysta perseae	KM278221	NCBI
	Miridae	Lygus lineolaris	NC_021975	NCBI
		Lygus hesperus	NC_024641	NCBI
		Lygus rugulipennis	KJ170898	NCBI
		Apolygus lucorum	NC_023083	NCBI
		Adelphocoris fasciaticollis	NC_023796	NCBI
		Nesidiocoris tenuis	NC_022677	NCBI
		Trigonotylus caelestialium	KJ170899	NCBI
	Nabidae	Alloeorhynchus bakeri	NC_016432	NCBI
		Gorpis humeralis	NC_019593	NCBI
		Gorpis annulatus	NC_019595	NCBI
		Nabis apicalis	NC_019594	NCBI
		Himacerus apterus	JF927831	NCBI
		Himacerus nodipes	JF927832	NCBI
Pentatomomorpha	Aradidae	Neuroctenus parus	NC_012459	NCBI
		Aradacanthia heissi	HQ441233	NCBI
		Brachyrhynchus hsiaoi	NC_022670	NCBI
	Cydnidae	Macroscytus subaeneus	NC_012457	NCBI
	Pentatomidae	Nezara viridula	NC_011755	NCBI
		Halyomorpha halys	NC_013272	NCBI
		Erthesina fullo	JQ743673	Present study	Guadun, Wuyi Mountain, Fujian, China	2010-07-10
		Dolycoris baccarum	JQ743672	Present study	Haidian, Beijing, China	2010-09-02
	Plataspidae	Coptosoma bifaria	NC_012449	NCBI
		Megacopta cribraria	NC_015342	NCBI
	Scutelleridae	Eucorysses grandis	JQ743671	Present study	Yaoqu, Mengla, Yunnan, China	2008-05-01
		Lamprocoris roylii	JQ743674	Present study	Tongxiang, Maolan, Guizhou, China	2009-05-03
		Poecilocoris nepalensis	JQ743675	Present study	Tongxiang, Maolan, Guizhou, China	2009-05-03
	Acanthosomatidae	Acanthosoma labiduroides	JQ743670	Present study	Linggongli, Emei Mountain, Sichuan, China	2010-07-10
		Sastragala edessoides	JQ743676	Present study	Ganshuwan, Helan Mountain, Inner Mongolia, China	2010-07-22
	Tessaratomidae	Eusthenes cupreus	NC_022449	NCBI
		Dalcantha dilatata	JQ910981	Present study	Tongxiang, Maolan, Guizhou	2009-05-03
	Urostylidae	Urochela quadrinotata	NC_020144	NCBI
		Urochela sp.	JQ743679	Present study	Ganshuwan, Helan Mountain, Inner Mongolia, China	2010-07-26
	Dinidoridae	Coridius chinensis	JQ739179	NCBI
		Megymenum brevicorne	JQ739181	Present study	Nanxi, Hekou, Yunnan, China	2009-05-20
	Berytidae	Yemmalysus parallelus	NC_012464	NCBI
	Colobathristidae	Phaenacantha marcida	NC_012460	NCBI
	Stenocephalidae	Dicranocephalus femoralis	JQ910990	Present study	Yuxian, Xiaowutai Mountain, Hebei, China	2011-05-05
	Malcidae	Malcus inconspicuus	NC_012458	NCBI
		Chauliops fallax	NC_020772	NCBI
	Geocoridae	Geocoris pallidipennis	NC_012424	NCBI
	Lygaeidae	Kleidocerys resedae	KJ584365	NCBI
	Pyrrhocoridae	Dysdercus cingulatus	NC_012421	NCBI
	Largidae	Physopelta gutta	NC_012432	NCBI
	Coreidae	Hydaropsis longirostris	NC_012456	NCBI
	Alydidae	Riptortus pedestris	NC_012462	NCBI
	Rhopalidae	Stictopleurus subviridis	NC_012888	NCBI
		Aeschyntelus notatus	NC_012446	NCBI
* 34 new mitochondrial genomes determined in the present study were highlighted in bold.

## Sheet: Table S2
Table S2. Primer sequences used in the mitogenome generation
No. fragment	Primer ID	Nucleotide sequence (5’-3’)
1	TI-J34	GCCTGATAAAAAGGRTTAYYTTGATA
	C1-N1738	TTTATTCGTGGRAATGCYATRTC
2	TM-J210	AATTAAGCTACTAGGTTCATACCC
	TW-N1284	ACARCTTTGAAGGYTAWTAGTTT
3	C1-J1709	AATTGGWGGWTTYGGAAAYTG
	C1- N2776	GGTAATCAGAGTATCGWCGNGG
4	C1-J2756	ACATTTTTTCCTCAACATTT
	C2-N3665	CCACAAATTTCTGAACACTG
5	C2-J3399	TCTATTGGTCATCAATGGTACTG
	A8-N4061	GAAAATAAATTTGTTATCATTTTCA
6	TK-J3790	CATTAAGTGACTGAAAGCAAGTA
	A6-N4552	ATGACCTGCAATTATATTAGC
7	A6- J4463	TTTGCCCATCTWGTWCCNCAAGG
	C3-N5460	TCAACAAAATGTCARTAYCA
8	C3-J4792	GTTGATTATAGACCWTGRCC
	N3-N5731	TTAGGGTCAAATCCRCAYTC
9	C3-J5470	GCAGCTGCYTGATAYTGRCA
	TN-N6160	TCAATTTTRTCATTAACAGTGA
10	TN-J6155	TTTAATTGAARCCAAAAAGAGG
	N5-N7211	TTAAGGCTTTAYTATTTATRTGYGC
11	N5-J7077	TTAAATCCTTTGAGTAAAATCC
	N5-N7793	TTAGGTTGAGATGGTTTAGG
12	N5-J7572	AAAGGGAATTTGAGCTCTTTTWGT
	N4-N8727	AAATCTTTRATTGCTTATTCWTC
13	N4-J8641	CCAGAAGAACATAANCCRTG
	N4L-N9629	GTTTGTGAGGGWGYTTTRGG
14	N4-J9172	CGCTCAGGYTGRTACCCYCA
	CB-N10608	CCAAGTARTGAWCCAAARTTTCA
15	N4L-J9648	TCCCAACACACCTTCACAAAC
	CB- N11010	TATCAACAGCAAATCCTCCTCA
16	CB-J10621	CTCATACTGATGAAATTTTGGTTC
	CB-N11526	TTCTACTGGTCGTGCTCCAATTCA
17	CB-J11335	CATATTCAACCAGAATGATA
	N1-N12067	AATCGTTCTCCATTTGATTTTGC
18	N1-J11876	CGAGGTAAAGTMCCWCGAACYCA
	N1-N12595	GTWGCTTTTTTAACTTTATTRGARCG
19	N1-J12261	TACCTCATAAGAAATAGTTTGAGC
	LR-N13000	TTACCTTAGGGATAACAGCGTAA
20	LR-J12888	CCGGTTTGAACTCARATCATGTAA
	LR-N13889	ATTTATTGTACCTTKTGTATCAG
21	SR-J13342	CCTTCGCACRGTCAAAATACYGC
	SR-N14220	ATATGYACAYATCGCCCGTC
22	LR-J14197	GTAAAYCTACTTTGTTACGACTT
	SR-N14745	GTGCCAGCAAYCGCGGTTATAC
23	SR- J14610	ATAATAGGGTATCTAATCCTAGT
	TM- N200	ACCTTTATAARTGGGGTATGARCC

## Sheet: Table S3
Table S3. Cross-validation analyses of the homogeneous and heterogeneous models implemented in PhyloBayes based on nucleotide and amino acid datasets
Dataset	Compared models		Cross-validation score	Standard deviation
	Model 1	Model 2
PCGRNA	GTR	CAT+GTR	7743.2	±267.602
	GTR	CAT	6362.2	±258.062
	CAT	CAT+GTR	1381	±92.7254
PCG12RNA	GTR	CAT+GTR	4533.66	±199.6
	GTR	CAT	3879.22	±203.315
	CAT	CAT+GTR	654.44	±94.3113
AA	CAT	CAT+GTR	841.15	±60.9616
	MtArt	CAT+GTR	1193.46	±94.8121
Model 1 is the reference model in cross-validation analysis. Negative cross-validation score correspond to a better fit of reference model. The CAT+GTR is the best fitting model for our datasets from cross-validation analyses.

## Sheet: Table S4
Table S4. Sources of data for ancestral character state reconstruction
Family	Species	Habitat	References	Feeding habit	References	Hemelytra	References	Mouthpart placement	References
Rhinotermitidae	Reticulitermes virginicus	Terrestrial	[1]	Phytophagous	[1]	Absent	[2]	Unknow	[2]
Ectobiidae	Blattella germanica	Terrestrial	[1]	Phytophagous	[1]	Absent	Observation of Specimens	Unknow	Observation of Specimens
Mantidae	Tamolanica tamolana	Terrestrial	[1]	Predaceous	[1]	Absent	[4,5]	Unknow	[4,5]
Lepidopsocidae	Lepidopsocid sp.	Terrestrial	[1]	Phytophagous	[1]	Absent	[1]	Unknow	[1]
Psocidae	Psococerastis albimaculata	Terrestrial	[1]	Phytophagous	[1]	Absent	Observation of Specimens	Unknow	Observation of Specimens
	Longivalvus hyalospilus	Terrestrial	[1]	Phytophagous	[1]	Absent	Observation of Specimens	Unknow	Observation of Specimens
Aphalaridae	Pachypsylla venusta	Terrestrial	[1]	Phytophagous	[1]	Absent	[5,6]	Hypognathous	[5,6]
Triozidae	Bactericera sinica	Terrestrial	[1]	Phytophagous	[1]	Absent	[5,6]	Hypognathous	[5,6]
Aphididae	Acyrthosiphon pisum	Terrestrial	[1]	Phytophagous	[1]	Absent	[4,5,7]	Hypognathous	[4,5,7]
	Schizaphis graminum	Terrestrial	[1]	Phytophagous	[1]	Absent	[4,5,7]	Hypognathous	[4,5,7]
	Cavariella salicicola	Terrestrial	[1]	Phytophagous	[1]	Absent	[4,5,7]	Hypognathous	[4,5,7]
	Diuraphis noxia	Terrestrial	[1]	Phytophagous	[1]	Absent	[4,5,7]	Hypognathous	[4,5,7]
	Sitobion avenae	Terrestrial	[1]	Phytophagous	[1]	Absent	[4,5,7]	Hypognathous	[4,5,7]
	Aphis gossypii	Terrestrial	[1]	Phytophagous	[1]	Absent	[4,5,7]	Hypognathous	[4,5,7]
Greenideidae	Cervaphis quercus	Terrestrial	[8]	Phytophagous	[8]	Absent	[8]	Hypognathous	[8]
Aleyrodidae	Aleurochiton aceris	Terrestrial	[1]	Phytophagous	[1]	Absent	[1,5,7]	Hypognathous	[1,5,7]
	Aleurodicus dugesii	Terrestrial	[1]	Phytophagous	[1]	Absent	[1,5,7]	Hypognathous	[1,5,7]
	Bemisia tabaci	Terrestrial	[1]	Phytophagous	[1]	Absent	[1,5,7]	Hypognathous	[1,5,7]
	Bemisia afer	Terrestrial	[1]	Phytophagous	[1]	Absent	[1,5,7]	Hypognathous	[1,5,7]
	Trialeurodes vaporariorum	Terrestrial	[1]	Phytophagous	[1]	Absent	[1,5,7]	Hypognathous	[1,5,7]
Flatidae	Geisha distinctissima	Terrestrial	[1]	Phytophagous	[1]	Absent	Observation of Specimens	Orthognathous	Observation of Specimens
Fulgoridae	Lycorma delicatula	Terrestrial	[1]	Phytophagous	[1]	Absent	Observation of Specimens	Orthognathous	Observation of Specimens
	Laternaria candelaria	Terrestrial	[1]	Phytophagous	[1]	Absent	Observation of Specimens	Orthognathous	Observation of Specimens
Issidae	Sivaloka damnosa	Terrestrial	[1]	Phytophagous	[1]	Absent	Observation of Specimens	Orthognathous	Observation of Specimens
Aphrophoridae	Philaenus spumarius	Terrestrial	[1]	Phytophagous	[1,9]	Absent	[1,5,7]	Orthognathous	[1,5,7]
Cercopidae	Abidama producta	Terrestrial	[1]	Phytophagous	[1,7]	Absent	Observation of Specimens	Orthognathous	Observation of Specimens
	Callitettix versicolor	Terrestrial	[1]	Phytophagous	[1,7]	Absent	Observation of Specimens	Orthognathous	Observation of Specimens
	Paphnutius ruficeps	Terrestrial	[1]	Phytophagous	[1,7]	Absent	Observation of Specimens	Orthognathous	Observation of Specimens
	Aeneolamia contigua	Terrestrial	[1]	Phytophagous	[1,7]	Absent	[1,5,7]	Orthognathous	[1,5,7]
Cicadellidae	Homalodisca vitripennis	Terrestrial	[1]	Phytophagous	[1,7]	Absent	[1,5,7]	Orthognathous	[1,5,7]
	Empoasca vitis	Terrestrial	[1]	Phytophagous	[1,7]	Absent	[1,5,7]	Orthognathous	[5,7,10]
Delphacidae	Laodelphax striatellus	Terrestrial	[1,11]	Phytophagous	[1,11]	Absent	Observation of Specimens	Orthognathous	Observation of Specimens
	Sogatella furcifera	Terrestrial	[1,11]	Phytophagous	[1,11]	Absent	Observation of Specimens	Orthognathous	Observation of Specimens
	Nilaparvata lugens	Terrestrial	[1,11]	Phytophagous	[1,11]	Absent	Observation of Specimens	Orthognathous	Observation of Specimens
Ricaniidae	Ricania marginalis	Terrestrial	[1]	Phytophagous	[1,7]	Absent	Observation of Specimens	Orthognathous	Observation of Specimens
Cicadidae	Hyalessa marculaticollis	Terrestrial	[1,7]	Phytophagous	[1,7]	Absent	Observation of Specimens	Orthognathous	Observation of Specimens
	Cryptotympana atrata	Terrestrial	[1,7]	Phytophagous	[1,7]	Absent	Observation of Specimens	Orthognathous	Observation of Specimens
Membracidae	Leptobelus sp.	Terrestrial	[1,7]	Phytophagous	[1,7]	Absent	Observation of Specimens	Orthognathous	Observation of Specimens
	Leptobelus gazella	Terrestrial	[1,7]	Phytophagous	[1,7]	Absent	Observation of Specimens	Orthognathous	Observation of Specimens
Aetalionidae	Darthura hardwicki	Terrestrial	[1,7]	Phytophagous	[1,7]	Absent	Observation of Specimens	Orthognathous	Observation of Specimens
Peloridiidae	Peloridora minuta	Terrestrial	[1,12]	Phytophagous	[1,12]	Absent	Observation of Specimens	Orthognathous	Observation of Specimens
	Peloridium hammoniorum	Terrestrial	[1,12]	Phytophagous	[1,12]	Absent	Observation of Specimens	Orthognathous	Observation of Specimens
	Hemiodoecus leai	Terrestrial	[1,12]	Phytophagous	[1,12]	Absent	[1,12]	Orthognathous	[1,12]
	Hackeriella veitchi	Terrestrial	[1,12]	Phytophagous	[1,12]	Absent	[1,12]	Orthognathous	[1,12]
	Xenophyes cascus	Terrestrial	[1,12]	Phytophagous	[1,13]	Absent	[1,13]	Orthognathous	[1,13]
Enicocephalidae	Stenopirates sp. HL-2011	Terrestrial	[1,14]	Predaceous	[1,14]	Absent	Observation of Specimens	Prognathous	Observation of Specimens
	Stenopirates sp.	Terrestrial	[1,14]	Predaceous	[1,14]	Absent	Observation of Specimens	Prognathous	Observation of Specimens
	Henschiella sp.	Terrestrial	[1,14]	Predaceous	[1,14]	Absent	Observation of Specimens	Prognathous	Observation of Specimens
	Oncylocotis sp.	Terrestrial	[1,14]	Predaceous	[1,14]	Absent	Observation of Specimens	Prognathous	Observation of Specimens
Schizopteridae	Hypselosoma matsumurae	Terrestrial	[1,14]	Predaceous	[1,14]	Absent	Observation of Specimens	Prognathous	Observation of Specimens
Ceratocombidae	Ceratocombus japonicus	Terrestrial	[1,14]	Predaceous	[1,14]	Absent	Observation of Specimens	Prognathous	Observation of Specimens
	Ceratocombus sp.	Terrestrial	[1,14]	Predaceous	[1,14]	Absent	Observation of Specimens	Prognathous	Observation of Specimens
Hydrometridae	Hydrometra greeni	Surface Skimmer	[1,14]	Predaceous	[1,14]	Absent	[1,7,14]	Prognathous	[1,7,14]
Gerridae	Aquarius paludum	Surface Skimmer	[1,14]	Predaceous	[1,14]	Absent	Observation of Specimens	Prognathous	Observation of Specimens
Veliidae	Perittopus sp.	Surface Skimmer	[1,14]	Predaceous	[1,14]	Absent	Observation of Specimens	Prognathous	Observation of Specimens
Notonectidae	Enithares tibialis	Aquatic	[1,14]	Predaceous	[1,14]	Present	Observation of Specimens	Prognathous	Observation of Specimens
Pleidae	Paraplea frontalis	Aquatic	[1,14]	Predaceous	[1,14]	Present	[1,14]	Prognathous	[1,14]
Gelastocoridae	Nerthra indica	Shoreline	[1,14]	Predaceous	[1,14]	Present	[1,14]	Prognathous	[1,14]
Ochteridae	Ochterus marginatus	Shoreline	[1,14]	Predaceous	[1,14]	Present	Observation of Specimens	Prognathous	Observation of Specimens
Naucoridae	Ilyocoris cimicoides	Aquatic	[1,14]	Predaceous	[1,14]	Present	[1,14]	Prognathous	[14,15]
Nepidae	Laccotrephes robustus	Aquatic	[1,14]	Predaceous	[1,14]	Present	Observation of Specimens	Prognathous	Observation of Specimens
Belostomatidae	Diplonychus rusticus	Aquatic	[1,14]	Predaceous	[1,14]	Present	Observation of Specimens	Prognathous	Observation of Specimens
	Kirkaldyia deyrolli	Aquatic	[1,14]	Predaceous	[1,14]	Present	Observation of Specimens	Prognathous	Observation of Specimens
Aphelocheiridae	Aphelocheirus ellipsoideus	Aquatic	[1,14,16]	Predaceous	[1,14,16]	Present	[1,14,16]	Prognathous	[1,14,16]
Corixidae	Sigara septemlineata	Aquatic	[1,14]	Omnivorous	[1]	Present	[1,14]	Prognathous	[1,14]
Saldidae	Saldula arsenjevi	Shoreline	[1,14]	Predaceous	[1,14]	Present	Observation of Specimens	Prognathous	Observation of Specimens
Leptopodidae	Leptopus sp.	Shoreline	[1,14]	Predaceous	[1,14]	Present	[1,14]	Prognathous	[1,14]
Anthocoridae	Orius niger	Terrestrial	[1,14]	Predaceous	[1,14]	Present	[1,14]	Prognathous	[1,14]
	Orius sauteri	Terrestrial	[1,14]	Predaceous	[1,14]	Present	Observation of Specimens	Prognathous	Observation of Specimens
Reduviidae	Triatoma dimidiata	Terrestrial	[1,14]	Hematophagous	[1,14]	Present	[1,14]	Prognathous	[1,14]
	Valentia hoffmanni	Terrestrial	[1,14,20]	Predaceous	[1,14,17]	Present	[20]	Prognathous	[20]
	Agriosphodrus dohrni	Terrestrial	[1,14,20]	Predaceous	[1,14,17]	Present	Observation of Specimens	Prognathous	Observation of Specimens
	Brontostoma colossus	Terrestrial	[1,14]	Predaceous	[1,14]	Present	[1,14]	Prognathous	[1,14]
	Peirates arcuatus	Terrestrial	[1,14,20]	Predaceous	[1,14,17]	Present	Observation of Specimens	Prognathous	Observation of Specimens
	Oncocephalus breviscutum	Terrestrial	[1,14,20]	Predaceous	[1,14,18]	Present	Observation of Specimens	Prognathous	Observation of Specimens
	Sirthenea flavipes	Terrestrial	[1,14,20]	Predaceous	[1,14,17]	Present	Observation of Specimens	Prognathous	Observation of Specimens
	Macracanthopsis nodipes	Terrestrial	[1,14,20]	Predaceous	[1,14,18]	Present	Observation of Specimens	Prognathous	Observation of Specimens
	Sphedanolestes impressicollis	Terrestrial	[1,14,20]	Predaceous	[1,14,18]	Present	Observation of Specimens	Prognathous	Observation of Specimens
	Cnizocoris sinensis	Terrestrial	[1,14,20]	Predaceous	[1,14,17]	Present	Observation of Specimens	Prognathous	Observation of Specimens
	Phymata americana	Terrestrial	[1,14]	Predaceous	[1,14]	Present	Observation of Specimens	Prognathous	Observation of Specimens
	Carcinocoris binghami	Terrestrial	[1,14,18]	Predaceous	[1,14,18]	Present	Observation of Specimens	Prognathous	Observation of Specimens
Cimicidae	Cimex lectularius	Terrestrial	[1,14]	Hematophagous	[1,14,17]	Present	Observation of Specimens	Prognathous	Observation of Specimens
Velocipedidae	Scotomedes sp.	Terrestrial	[1,14]	Predaceous	[1,14]	Present	Observation of Specimens	Prognathous	Observation of Specimens
Tingidae	Stephanitis mendica	Terrestrial	[1,14,18]	Phytophagous	[1,14,18]	Present	Observation of Specimens	Prognathous	Observation of Specimens
	Ammianus toi	Terrestrial	[1,14,20]	Phytophagous	[1,14,20]	Present	Observation of Specimens	Prognathous	Observation of Specimens
	Corythucha ciliata	Terrestrial	[14,21]	Phytophagous	[14,21]	Present	Observation of Specimens	Prognathous	Observation of Specimens
	Pseudacysta perseae	Terrestrial	[22]	Phytophagous	[22]	Present	[1,14]	Prognathous	[1,14]
Miridae	Lygus lineolaris	Terrestrial	[23,25]	Phytophagous	[23,25]	Present	[1,14]	Prognathous	[1,14]
	Lygus hesperus	Terrestrial	[24,25]	Phytophagous	[24,25]	Present	[1,14]	Prognathous	[1,14]
	Lygus rugulipennis	Terrestrial	[1,25]	Phytophagous	[1,25]	Present	[1,14]	Prognathous	[1,14]
	Apolygus lucorum	Terrestrial	[26]	Phytophagous	[26]	Present	Observation of Specimens	Prognathous	Observation of Specimens
	Adelphocoris fasciaticollis	Terrestrial	[1,14,17]	Phytophagous	[1,14,17]	Present	Observation of Specimens	Prognathous	Observation of Specimens
	Nesidiocoris tenuis	Terrestrial	[27]	Omnivorous	[27]	Present	Observation of Specimens	Prognathous	Observation of Specimens
	Trigonotylus caelestialium	Terrestrial	[28]	Phytophagous	[28]	Present	[1,14]	Prognathous	[1,14]
Nabidae	Alloeorhynchus bakeri	Terrestrial	[14,29]	Predaceous	[14,29]	Present	Observation of Specimens	Prognathous	Observation of Specimens
	Gorpis humeralis	Terrestrial	[14,29]	Predaceous	[14,29]	Present	Observation of Specimens	Prognathous	Observation of Specimens
	Gorpis annulatus	Terrestrial	[14,29]	Predaceous	[14,29]	Present	Observation of Specimens	Prognathous	Observation of Specimens
	Nabis apicalis	Terrestrial	[14,29]	Predaceous	[14,29]	Present	Observation of Specimens	Prognathous	Observation of Specimens
	Himacerus apterus	Terrestrial	[14,29]	Predaceous	[14,29]	Present	Observation of Specimens	Prognathous	Observation of Specimens
	Himacerus nodipes	Terrestrial	[14,29]	Predaceous	[14,29]	Present	Observation of Specimens	Prognathous	Observation of Specimens
Aradidae	Neuroctenus parus	Terrestrial	[1,14]	Fungivorous	[1,14]	Present	Observation of Specimens	Prognathous	Observation of Specimens
	Aradacanthia heissi	Terrestrial	[1,14]	Fungivorous	[1,14]	Present	Observation of Specimens	Prognathous	Observation of Specimens
	Brachyrhynchus hsiaoi	Terrestrial	[1,14]	Fungivorous	[1,14]	Present	Observation of Specimens	Prognathous	Observation of Specimens
Cydnidae	Macroscytus subaeneus	Terrestrial	[14,17]	Phytophagous	[14,17]	Present	Observation of Specimens	Prognathous	Observation of Specimens
Pentatomidae	Nezara viridula	Terrestrial	[14,17]	Phytophagous	[14,17]	Present	Observation of Specimens	Prognathous	Observation of Specimens
	Halyomorpha halys	Terrestrial	[14,17]	Phytophagous	[14,17]	Present	Observation of Specimens	Prognathous	Observation of Specimens
	Erthesina fullo	Terrestrial	[14,17]	Phytophagous	[14,17]	Present	Observation of Specimens	Prognathous	Observation of Specimens
	Dolycoris baccarum	Terrestrial	[14,17]	Phytophagous	[14,17]	Present	Observation of Specimens	Prognathous	Observation of Specimens
Plataspidae	Coptosoma bifaria	Terrestrial	[14,18]	Phytophagous	[14,18]	Present	Observation of Specimens	Prognathous	Observation of Specimens
	Megacopta cribraria	Terrestrial	[14,17]	Phytophagous	[14,17]	Present	Observation of Specimens	Prognathous	Observation of Specimens
Scutelleridae	Eucorysses grandis	Terrestrial	[14,19]	Phytophagous	[14,19]	Present	Observation of Specimens	Prognathous	Observation of Specimens
	Lamprocoris roylii	Terrestrial	[14,19]	Phytophagous	[14,19]	Present	Observation of Specimens	Prognathous	Observation of Specimens
	Poecilocoris nepalensis	Terrestrial	[14,17]	Phytophagous	[14,17]	Present	Observation of Specimens	Prognathous	Observation of Specimens
Acanthosomatidae	Acanthosoma labiduroides	Terrestrial	[14,18]	Phytophagous	[14,18]	Present	Observation of Specimens	Prognathous	Observation of Specimens
	Sastragala edessoides	Terrestrial	[14,18]	Phytophagous	[14,18]	Present	Observation of Specimens	Prognathous	Observation of Specimens
Tessaratomidae	Eusthenes cupreus	Terrestrial	[14,17,19]	Phytophagous	[14,17]	Present	Observation of Specimens	Prognathous	Observation of Specimens
	Dalcantha dilatata	Terrestrial	[14,17,19]	Phytophagous	[14,17,19]	Present	Observation of Specimens	Prognathous	Observation of Specimens
Urostylidae	Urochela quadrinotata	Terrestrial	[14,17]	Phytophagous	[14,17]	Present	Observation of Specimens	Prognathous	Observation of Specimens
	Urochela sp.	Terrestrial	[14,17]	Phytophagous	[14,17]	Present	Observation of Specimens	Prognathous	Observation of Specimens
Dinidoridae	Coridius chinensis	Terrestrial	[14,17]	Phytophagous	[14,17]	Present	Observation of Specimens	Prognathous	Observation of Specimens
	Megymenum brevicorne	Terrestrial	[14,17]	Phytophagous	[14,17]	Present	Observation of Specimens	Prognathous	Observation of Specimens
Berytidae	Yemmalysus parallelus	Terrestrial	[14,17]	Phytophagous	[14,17]	Present	Observation of Specimens	Prognathous	Observation of Specimens
Colobathristidae	Phaenacantha marcida	Terrestrial	[14,18,19]	Phytophagous	[14,18,19]	Present	[19]	Prognathous	[19]
Stenocephalidae	Dicranocephalus femoralis	Terrestrial	[1,14,19]	Phytophagous	[1,14,19]	Present	Observation of Specimens	Prognathous	Observation of Specimens
Malcidae	Malcus inconspicuus	Terrestrial	[14,17,19]	Phytophagous	[14,17,19]	Present	[14,17,19]	Prognathous	[14,17,19]
	Chauliops fallax	Terrestrial	[14,17,19]	Phytophagous	[14,17,19]	Present	[14,17,19]	Prognathous	[14,17,19]
Geocoridae	Geocoris pallidipennis	Terrestrial	[14,17,19]	Predaceous	[14,17,19]	Present	[14,17,19]	Prognathous	[14,17,19]
Lygaeidae	Kleidocerys resedae	Terrestrial	[14,30]	Phytophagous	[14,30]	Present	[14,30]	Prognathous	[14,30]
Pyrrhocoridae	Dysdercus cingulatus	Terrestrial	[14,17]	Phytophagous	[14,17]	Present	[17,19]	Prognathous	[17,19]
Largidae	Physopelta gutta	Terrestrial	[14,17,19]	Phytophagous	[14,17,19]	Present	[17,19]	Prognathous	[17,19]
Coreidae	Hydaropsis longirostris	Terrestrial	[14,18,19]	Phytophagous	[14,18,19]	Present	[17,19]	Prognathous	[17,19]
Alydidae	Riptortus pedestris	Terrestrial	[14,17,19]	Phytophagous	[14,17,19]	Present	[17,19]	Prognathous	[17,19]
Rhopalidae	Stictopleurus subviridis	Terrestrial	[14,18,19]	Phytophagous	[14,18,19]	Present	[19]	Prognathous	[19]
	Aeschyntelus notatus	Terrestrial	[14,17,19]	Phytophagous	[14,17,19]	Present	[17,19]	Prognathous	[17,19]
[1] Resh VH, Cardé RT. 2009 Encyclopedia of insects (second edition), p. 1132. Burlington: Elsevier Academic Press.
[2] Bignell DE, Roisin Y, Lo N. 2011 Biology of termites: a modern synthesis, p. 576. Dordrecht: Springer.
[3] Ramaswamy SB, Gupta AP. 1981 Sensilla of the antennae and the labial and maxillary palps of Blattella germanica (L) (Dictyoptera : Blattellidae): their classification and distribution. J. Morphol. 168, 269-279.
[4] Gullan PJ, Cranston PS. 2005 The insects: an outline of entomology (3rd edition), p. 505. Oxford: Blackwell Publishing.
[5] Grimaldi D, Engel MS. 2005 Evolution of the insects, p. 755. New York: Cambridge University Press.
[6] Li FS. 2011 Psyllidomorpha of China (Inscta: Hemiptera), p.1976. Beijing: Science Press.
[7] Zheng LY, Gui H. 1999 Insect classification, p. 524. Nanjing: Nanjing Normal University Press.
[8] Qiao GX, Zhang GX. 2000 The genus Cervaphis from China with description of a new species (Homoptera: Aphidoidea: Greenideidae). Orient. Insects, 34, 325-330.
[9] Horsfield D. 1978 Evidence for xylem feeding by Philaenus spumarius (L.) (Homoptera: Cercopidae). Entomol. Exp. et Appl. 24, 95-99.
[10] Tavella L, Arzone A. 2009 Comparative morphology of mouthparts of Zyginidia pullula, Empoasca vitis, and Graphocephala fennahi (Homoptera, Auchenorrhyncha). Bolletino di zoologia, 60, 33-39.
[11] Denno RF, Roderick GK. 1990 Population biology of planthoppers. Annu. Rev. Entomol. 35, 489-520.
[12] Burckhardt D. 2009 Taxonomy and phylogeny of the Gondwanan moss bugs or Peloridiidae (Hemiptera, Coleorrhyncha). Dtsch. Entomol. Z. 56, 173-235.
[13] Burckhardt D, Bochud E, Damgaard J, Gibbs GW, Hartung V, Larivière MC, Wyniger D, Zürcher I. 2011 A review of the moss bug genus Xenophyes (Hemiptera: Coleorrhyncha: Peloridiidae) from New Zealand: systematics and biogeography. Zootaxa 2923, 1-26.
[14] Schuh RT, Slater JA. 1995 True bugs of the world (Hemiptera: Heteroptera): classification and natural history, p. 336. Ithaca: Cornell University Press.
[15] Brozek J. Herczek A. 2004 Internal structure of the mouthparts of true bugs (Hemiptera: Heteroptera). Pol. Pismo. Entomol. 73, 79-106.
[16] Liu GQ, Ding JH. 2005 A new species and two new records of the genus Aphelocheirus (Hemiptera: Aphelocheiridae) from China. Entomotaxonomia 27, 272-276.
[17] Zhang SM, et al. 1985 Economic insect fauna of China, Fasc. 31, Hemiptera (1), p.242. Beijing: Science Press.
[18] Zhang SM, et al. 1995 Economic insect fauna of China, Fasc. 50, Hemiptera (2), p.169. Beijing: Science Press.
[19] Hsiao T, et al. 1977 A handbook for determination of the chinese Hemiptera-Heteroptera, Volume 1, p. 330. Beijing: Science Press.
[20] Hsiao T, Ren S, Zheng L, Jing X, Zhou H, Liu S. 1981 A handbook for determination of the chinese Hemiptera-Heteroptera, Volume 2, p. 654. Beijing: Science Press.
[21] Li CR, Xia WS, Wang FL. 2007 First record of Corythucha ciliata (Say) in China (Hemiptera: Tingidae). Acta Zootaxonomica Sinica 32, 944-946.
[22] Humeres EC, Morse JG, Stouthamer R, Roltsch W, Hoddle MS. 2009 Evaluation of natural enemies and insecticides for control of Pseudacysta perseae (Hemiptera: Tingidae) on avocados in Southern California Fla. Entomol. 92, 35–42.
[23] Layton MB. 2000 Biology and damage of the tarnished plant bug, Lygus lineolaris, in cotton. Southwest. Entomol. Suppl. 23, 7-20.
[24] Leigh TF, Kerby TA, Wynholds PF. 1988 Cotton square damage by the plant bug, Lygus hesperus (Hemiptera: Heteroptera: Miridae), and abscission rates. J. Econ. Entomol. 81, 1328-1337.
[25] Wise IL, Lamb RJ. 1998 Economic threshold for plant bugs, Lygus spp. (Heteroptera: Miridae), in canola. Can. Entomol. 130, 825-836.
[26] Lu YH, Jiao ZB, Wu KM. 2012 Early season host plants of Apolygus lucorum (Heteroptera: Miridae) in Northern China. J. Econ. Entomol. 105, 1603-1611.
[27] Sánchez JA, Lacasa A. 2008 Impact of the zoophytophagous plant bug Nesidiocoris tenuis (Heteroptera: Miridae) on tomato yield. J. Econ. Entomol. 101, 1864-1870.
[28] Kakizaki M, Sugie H. 2001 Identiﬁcation of female sexpheromone of the rice leaf bug, Trigonotylus caelestia. J. Chem. Ecol. 27, 2447-2458.
[29] Ren SZ. 1998 Fauna Sinica: Insecta, Vol. 13: Hemiptera: Heteroptera: Nabidae, p. 264. Beijing: Science Press.
[30] Wheeler AG. 1976 Life history of Kleidocerys resedae on European white birch and ericaceous shrubs. Ann. Entomol. Soc. Am. 69, 459-463.

## Sheet: Table S5
Table S5. Testing for best fit of various relaxed clock models in PhyloBayes
Relaxed clock models	PCGRNA	PCG12RNA
UGAM vs Clock	42.94 (42.60/45.18)	32.27 (31.93/33.29)
Lognormal vs Clock	120.24 (99.48/122.97)	95.27 (84.21/97.69)
CIR vs Clock	111.05 (101.21/113.80)	89.90 (83.49/92.38)
CIR vs Lognormal	2.53 (2.52 /2.66)	1.032 (1.01/1.073)
Values are the Bayes factors of variance-covariance matrix calculated for each of two datasets. The discrete error from which the Bayes factor has been derived is shown in brackets. Two autocorrelated relaxed clock models (CIR and Lognormal) have the similar Bayes factor values, better than the uncorrelated gamma model (UGAM). “-auto” analyses select the CIR as the best fitting model for both dat…

## Sheet: Table S6
Table S6. Fossil calibrations with fossil taxonomic information and fossil age
Node assigned	Fossils	Minimum age	Reference	Remarks	Fossil	Maximum age	References	Remarks
Aphididae + Greenideidae	Gondvanoaphis estephani	125 Ma	[1]	This calibration was based on the oldest Aphididae from Barremian, lower Cretaceous, ~125 Ma.	Grimmenaphis magnifica	183 Ma	[2]	The maximum age was defined based on the oldest Aphidoidea from Toarcian, lower Jurassic, ~183 Ma.
Aleyrodoidea + Aphidoidea	Bernaeinae indet.	157 Ma	[3]	The minimum age was defined based on the primitive Aleyrodidae from Oxfordian, upper Jurassic, ~157 Ma.	Lutevanaphis permiana	279 Ma	[4]	The maximum age was defined based on the oldest Sternorrhyncha from Artinskian, Permian, ~279 Ma.
Fulgoroidea	Margaroptilon spp.	182 Ma	[5]	The minimum age was defined based on the oldest Fulgoridae from Toarcian, lower Jurassic, ~182 Ma.	Surijokocixius tomiensis, Reticulocicada brachyptera	268 Ma	[6]	The maximum age was defined based on the oldest Fulgoroidea from Wordian, Permian, ~268 Ma.
Membracoidea	Platyjassites spp., Proerrhomus spp.	112 Ma	[7]	The minimum age was defined based on the early Cicadellidae from Aptian, lower Cretaceous, ~112 Ma.	Mesojassus ipsviciensis, Triassojassus proavitus	237 Ma	[8]	The maximum age was defined based on the oldest Membracoidea from middle Jurassic, ~237 Ma.
Enicocephalidae	Disphaerocephalus spp., Enicocephalus spp.	93 Ma	[9]	The minimum age was defined based on the widespread fossils of early Enicocephalidae from Cenomanian, upper Cretaceous, ~93 Ma.	Enicocephalinus acragrimaldii	125 Ma	[10]	The maximum age was defined based on the oldest Enicocephalomorpha from Barremian, lower Cretaceous, ~125 Ma
Saldidae + Leptopodidae	Luculentsalda maculosa	125 Ma	[11]	The minimum age was defined based on the early Saldidae from Barremian, lower Cretaceous, ~125 Ma.	Britannicola senilis	201 Ma	[12]	The maximum age was defined based on the oldest Saldoidea from Hettangian, lower Jurassic, ~201 Ma
Veliidae + Gerridae	Cretogerris albianus	99 Ma	[13]	The minimum age was defined based on the early Gerridae from Albian, lower Cretaceous, ~99 Ma.	Gallomesovelia grioti	152 Ma	[14]	The maximum age was defined based on the oldest Gerromorpha from Kimmeridgian, upper Jurassic, ~152 Ma.
Reduviidae	Reduviidae indet.	99 Ma	[15]	This calibration was based on the oldest Reduviidae fossil described from early Cretaceous. The minimum age was defined at 99 Ma.	Reduviidae indet.	178 Ma	[15,16]	The origin of Reduviidae was dated to the lower Jurassic (~178 Ma) by Hwang et al. (2012) [17] and the oldest Reduviidae fossil was described from early Cretaceous (~99-145 Ma) [16]. The maximum age was defined at ~178 Ma.
Miridae + Tingidae	Mirivena robusta	157 Ma	[17]	The minimum age was defined based on the oldest Miridae from Oxfordian, upper Jurassic, ~157 Ma.	Ceresopsis costalis	196 Ma	[18]	The maximum age was defined based on the oldest Cimicomorpha from Sinemurian, lower Jurassic, ~196 Ma.
Lygaeoidea	Leipolygaeus similis	166 Ma	[19]	The minimum age was defined based on the oldest Lygaeidae from Bathonian, middle Jurassic, ~166 Ma.	Saldonabis proteus	201 Ma	[15]	The maximum age was defined based on the oldest Lygaeoidea from Sinemurian, lower Jurassic, ~196 Ma.
Pentatomoidea	Clavicoris cretaceus, Cretacoris gurvanicus, Cydnavites infidis	113 Ma	[20]	The minimum age was defined based on the widespread Cydnidae fossils from Aptian, lower Cretaceous, ~113 Ma.	Cilicydnus robustispinus, Primipentatoma peregrina	130 Ma	[21]	The maximum age was defined based on the oldest definitive Pentatomoidea, belonging to Cydnidae and Primipentatomidae, all from Barremian, lower Cretaceous, ~130 Ma.
Pentatomidae	Asopus puncticollis, Doryderes laticollis	56 Ma	[22]	This calibration was based on the oldest Pentatomidae fossils described from Paleogene (~56-65 Ma), Cenozoic. The minimum age was defined based on the upper boundary of the time, ~56 Ma.	Asopus puncticollis, Doryderes laticollis	65 Ma	[22]	This calibration was based on the oldest Pentatomidae fossils described from Paleogene (~56-65 Ma), Cenozoic. The maximum age was defined based on the lower boundary of the time, ~65 Ma.
[1] Wegierek P, Grimaldi DA. 2010 A new subfamily of aphids (Hemiptera, Aphidomorpha) from the Early Cretaceous Lebanese amber with a description of the oldest apterous morphs. Acta Geol. Sin. 84, 665-672.
[2] Zessin W. 1987 Variabilität, merkmalswandel und phylogenie der Elcanidae im Jungpaläozoikum und Mesozoikum und die phylogenie der Ensifera. Deut. Entomol. Z. 34, 1-76.
[3] Shcherbakov DE. 2000 The most primitive whiteflies (Hemiptera; Aleyrodidae; Bernaeinae subfam. nov.) from the Mesozoic of Asia and Burmese amber, with an overview of Burmese amber hemipterans. Bull. Br. Mus. Nat. Hist. (Geol). 56, 29-37.
[4] Szwedo J, Lapeyrie J, Nel A. 2015 Rooting down the aphid's tree – the oldest record of the Aphidomorpha lineage from Palaeozoic (Insecta: Hemiptera). Syst. Entomol. 40, 207-213.
[5] Bode A. 1953 Die Insektenfauna des Ostniedersachsischen Oberen Lias. Palaeontogr. Abt. A. 103, 1-375.
[6] Becker-Migdisova EE. 1961 Superoder Psocopteroidea, Rhynchota in Paleozoiskie nasekomye kuznetskogo basseina. Trudy Paleontologicheskogo Instituta Akademiya Nauk SSSR 85, 271-393.
[7] Grimaldi DA. 1990 Insects from the Santana formation, Lower Cretaceous, of Brazil. Bull. Am. Mus. Nat. Hist. 195, 1-191.
[8] Tillyard RJ. 1919 Mesozoic insects of Queensland. No. 7 Hemiptera Homoptera; with a note on the phylogeny of the suborder. Proc. Linn. Soc. NSW. 44, 857-896.
[9] Cockerell TDA. 1916 Insects in Burmese amber. Am. J. Sci. 42,135-138.
[10] Azar D, Fleck G, Nel A, Solignac M. 1999 A new enicocephalid bug, Enicocephalinus acragrimaldii gen. nov., sp. nov., from the Lower Cretaceous amber of Lebanon (Insecta, Heteroptera, Enicocephalidae). Estud. Mus. Cienc. Natur. Alavo. 14, 217-230.
[11] Zhang WT, Yao YZ, Ren D. 2013 A new Early Cretaceous shore bug (Hemiptera: Heteroptera: Saldidae) from China. Zootaxa 3647, 585-592.
[12] Popov YA, Dolling WR, Whalley PES. 1994 British Upper Triassic and Lower Jurassic Heteroptera and Coleorrhyncha (Insecta: Hemiptera). Genu 5, 307-347.
[13] Perrichot V, Nel A, Néraudeau D. 2005 Gerromorphan bugs in Early Cretaceous French amber (Insecta: Heteroptera): first representatives of Gerridae and their phylogenetic and palaeoecological implications. Cretaceous Res. 26, 793-800.
[14] Nel A, Nel P, Krieg-Jacquier R, Pouillon JM, Garrouste R. 2014. Exceptionally preserved insect fossils in the Late Jurassic lagoon of Orbagnoux (Rhône Valley, France). PeerJ 2(e510), 1-16.
[15] Shcherbakov DE. 2007 Mesozoic Velocipedinae (Nabidae s. l.) and Ceresopseidae (Reduvioidea), with notes on the phylogeny of Cimicomorpha (Heteroptera). Russian Entomol. J. 16, 401-414.
[16] Hwang WS, Weirauch C. 2012 Evolutionary history of assassin bugs (Insecta: Hemiptera: Reduviidae): insights from divergence dating and ancestral state reconstruction. PLoS ONE 7, e45523.
[17] Yao Y, Cai W, Ren D. 2007 The oldest known fossil plant bug (Hemiptera: Miridae), from Middle Jurassic of Inner Mongolia, China. Zootaxa 1442, 37-41.
[18] Becker-Migdisova EE. 1958 Novye iskopaemye ravnokrylye. Materialy k Osnovam Paleontologii 2, 57-67.
[19] Lin QB. 1985 Insect fossils from the Hanshan formation at Hanshan county, Anhui province. Acta Palaeontol. Sinica. 24, 300-315.
[20] Yao Y, Cai W, Ren D. 2007 The first fossil Cydnidae (Heteroptera: Pentatomoidea) from the Late Mesozoic of China. Zootaxa 1338, 59-68.
[21] Yao Y, Cai W, Rider DA, Ren D. 2013. Primipentatomidae fam. nov. (Hemiptera: Heteroptera: Pentatomomorpha), an extinct insect family from the Cretaceous of north-eastern China. J. Syst. Palaeontol. 11, 63-82.
[22] Piton E. 1940 Paléontologie du gisement Éocène de Menat (Puy-de-Dôme), flore et faune. Mém. Soc. His. Nat. Auvergne. 1, 1-303.

## Sheet: Table S7
Table S7. Summary of Bayesian relaxed molecular clock analyses obtained under the autocorrelated CIR model and two datasets for selected hemipteran clades with mean ages and 95% highest probability density intervals
Taxa clade	PCGRNA	PCG12RNA	AA
(Dictyopteran outgroups, (Psocoptera, Hemiptera)	342 (324, 374)	342 (324, 374)	360 (332, 406)
(Psocoptera, Hemiptera)	328 (318, 340)	328 (318, 342)	337 (324, 359)
Hemiptera	309 (306, 311)	309 (306, 311)	309 (306, 311)
Sternorrhyncha	269 (255, 281)	273 (257, 285)	282 (271, 291)
Auchenorrhyncha	295 (287, 301)	294 (286, 301)	303 (297, 307)
(Auchenorrhyncha, (Coleorrhyncha, Heteroptera))	299 (292, 304)	298 (291, 304)	306 (302, 310)
(Coleorrhyncha, Heteroptera)	296 (289, 302)	296 (288, 302)	304 (299, 308)
Coleorrhyncha	190 (150, 217)	190 (153, 216)	193 (153, 220)
Heteroptera	262 (249, 273)	259 (246, 271)	265 (252, 276)
(Nepomorpha, (Dipsocoromorpha, (Enicocephalomorpha, Gerromorpha)))	255 (240, 268)	255 (241, 267)	258 (240, 272)
(Dipsocoromorpha, (Enicocephalomorpha, Gerromorpha))	242 (222, 258)	238 (219, 254)	238, (215, 258)
(Enicocephalomorpha, Gerromorpha)	229 (207, 247)	226 (205, 244)	222, (197, 243)
Nepomorpha	235 (210, 254)	235 (211, 253)	232, (203, 253)
Dipsocoromorpha	189 (149, 217)	188 (145, 215)	183 (138, 216)
Enicocephalomorpha	102 (92, 118)	102 (92, 117)	102 (92, 119)
Gerromorpha	188 (165, 210)	183 (162, 205)	185 (162, 207)
(Leptopodomorpha, (Cimicomorpha, Pentatomomorpha))	253 (238, 266)	250 (235, 264)	257 (241, 270)
Leptopodomorpha	177 (145, 199)	169 (139, 193)	168 (139, 199)
Cimicomorpha a	219 (201, 236)	214 (195, 231)	218 (197, 235)
Reduviidae	176 (161, 185)	176 (160, 185)	175 (157, 185)
(Miridae, Tingidae)	195 (185, 200)	195 (187, 200)	194 (185, 200)
Pentatomomorpha	212 (200, 224)	209 (198, 221)	218 (206, 231)
Aradidae	180 (159, 197)	176 (152, 191)	192 (172, 208)
Pentatomoidea	128 (122, 131)	129 (123, 131)	129 (124, 131)
Pyrrochoroidea	145 (127, 157)	137 (116, 152)	146 (128, 158)
Coreoidea	157 (143, 168)	158 (144, 168)	157 (143, 167)
Lygaeoidea	165 (159, 169)	165 (158, 169)	165, (159, 169)
a excluding Reduviidae, Tingidae and Miridae.
